# Supplementary material for: Palmitic acid in type 2 diabetes mellitus promotes atherosclerotic plaque vulnerability via macrophage Dll4 signaling
Source: Nat Commun. 2024 Feb 12;15:1281. doi: 10.1038/s41467-024-45582-8 (PMC10861578; doi:10.1038/s41467-024-45582-8)
Supplement: Supplementary file 4 — Source Data [file 41467_2024_45582_MOESM4_ESM.xlsx]

## Sheet: Figure1B
Characteristics	OR (95% CI)	P value
Model 1
Type 2 Diabetes mellitus	1.994 (1.983-2.004)	<0.001
Model 2
Type 2 Diabetes mellitus	1.522 (1.514-1.530)	<0.001
Age	1.0276 (1.0275-1.0278)	<0.001
Female	0.562 (0.559-0.565)	<0.001
Model 3
Age	1.022 (1.021-1.023)	<0.001
Female	0.580 (0.577-0.583)	<0.001
Obesity	1.113 (1.105-1.121)	<0.001
Hyperlipidemia	2.225 (2.213-2.237)	<0.001
Chronic obstructive pulmonary disease	0.998 (0.992-1.004)	0.563
Type 2 Diabetes mellitus	1.288 (1.281-1.295)	<0.001
Hypertension	1.922 (1.917-1.927)	<0.001
Atrial fibrillation	1.002 (0.995-1.008)	0.585

## Sheet: Figure1C
Characteristics	OR (95% CI)	P value
Model 1
Type 2 Diabetes mellitus	1.826 (1.814-1.838)	<0.001
Model 2
Type 2 Diabetes mellitus	1.392 (1.383-1.401)	<0.001
Age	1.3045 (1.3043-1.3047)	<0.001
Female	0.822 (0.817-0.827)	<0.001
Model 3
Age	1.027 (1.026-1.028)	<0.001
Female	0.849 (0.844-0.855)	<0.001
Obesity	1.788 (1.781-1.796)	<0.001
Hyperlipidemia	1.671 (1.659-1.682)	<0.001
Chronic obstructive pulmonary disease	0.570 (0.565-0.576)	<0.001
Type 2 Diabetes mellitus	1.315 (1.306-1.324)	<0.001
Hypertension	1.790 (1.778-1.802)	<0.001
Atrial fibrillation	1.320 (1.310-1.330)	<0.001

## Sheet: Figure1D
Non-T2DM	T2DM
EEM-CSA (mm2)
23.13	19.2
17.29	17.36
10.69	13.55
12.58	15.81
20.18	7.1
10.91	14.75
9.49	7.14
16.05	9.32
18.03	6.32
12.76	9.45
16.99	10.57
26.19	11.55
17.62	9.11
12.48	18.52
20.72	14.27
10.77	9.94
17.7	14.35
12.07	15.17
10.69	7.88
11.04	11.66
22.61	14.94
12.06	10.11
8.58	12.23
17.68	12.3
7.14	13.18
20.77	18.05
8.47	37.05
15.2	9.84
5.41	11.04
10.19	12.92
16.71	10.1
16.78	12.49
24.51	16.04
7.55	11.52
20.9	11.07
17.96	10.64
21.54	13.11
16.45	10.13
8.84	13.86
10.96	14.77
12.93	16.9
8.66	14.96
14.1	10.48
18.87	20.23
12.31	7.09
12.19	15.95
14.42
16.69
21.77
11.67
7.82
5.82
16.34
16.69
10.58

## Sheet: Figure1E
non-T2DM	T2DM
Lesion length (mm)
27.3	13.17
56	38.88
46.8	99.3
21.53	81.23
65.83	100.27
33.9	48
18.5	18.5
18.1	63.4
25	53.62
40.5	37.77
72.6	23.07
21.42	97.3
93.83	69.47
19.6	99.2
50.57	92.87
70.9	40.5
8.42	35.38
48	56.35
58.67	48.25
86.07	73
79.6	69.53
53	99.4
52.87	88.3
75.8	63.43
19.72	41.58
16.7	32.78
38.98	38.63
40.68	39.6
73.9	21.6
77.7	69.82
22.1	48.27
59.08	31.3
48.75	42.52
72.4	40.63
95.2	47.45
86.52	53.68
75.33	28.55
37.13	67.67
26	37.98
30.27	59.13
27.93	77.4
16.27	72.83
98.8	49.32
75.6	61.47
60.48	37.5
72.43	79.33
68.5
21.47
93.75

## Sheet: Figure1F
non-T2DM	T2DM
fibrous cap thickness (mm)
2.12	0.46
1.82	0.2
1.68	0.23
1.55	0.15
1.78	0.45
1.77	0.5
1.76	0.55
1.74	0.29
1	0.5
0.88
0.97	0.24
0.64	0.51
0.64	0.5
0.61	0.74
0.61	0.37
0.61	0.3
0.6	0.11
0.57	0.29
0.56	0.56
0.56	0.33
0.55	0.14
0.54	0.32
0.51
0.47	0.25
0.47	0.14
0.45	0.21
0.44	0.21
0.44	0.17
0.43	0.25
0.43
0.41	0.15
0.37	0.31
0.36
0.34	0.63
0.32	0.68
0.31
0.29	0.18
0.26	0.62
0.26	0.4
0.26	0.17
0.22	0.47
0.22	0.75
0.21
0.2	0.41
0.2	0.54
0.2	0.31
0.2	0.31
0.2	0.16
0.19
0.19
0.17	0.54
0.16	0.64
0.14
0.84	0.53
0.93	0.13

## Sheet: Figure1G
non-T2DM	T2DM
Plaque burden (%)
0.88	0.89
0.88	0.86
0.87	0.83
0.86	0.82
0.84	0.82
0.83	0.85
0.83	0.85
0.83	0.89
0.8	0.78
0.8	0.78
0.8	0.77
0.8	0.76
0.8	0.76
0.78	0.75
0.78	0.74
0.77	0.74
0.77	0.74
0.76	0.73
0.76	0.73
0.75	0.73
0.75	0.72
0.75	0.72
0.74	0.72
0.73	0.7
0.73	0.7
0.72	0.69
0.71	0.69
0.71	0.89
0.71	0.69
0.7	0.68
0.69	0.67
0.69	0.67
0.69	0.67
0.68	0.66
0.68	0.82
0.68	0.81
0.68	0.75
0.67	0.78
0.66	0.82
0.64	0.9
0.63	0.82
0.63	0.89
0.63	0.84
0.63	0.89
0.62	0.82
0.61	0.81
0.61
0.6
0.59
0.59
0.58
0.57
0.56
0.48
0.44

## Sheet: Figure1H
non-T2DM	T2DM
Minimum lumen area (mm2)
2.45	1.64
2.12	2.6
1.89	2.27
2.54	2.59
2.56	6.81
2.11	2.23
2.2	2.01
2.76	0.99
3.26	4.45
4.3	3.02
2.13	3.68
3.79	4.23
3.42	2.47
5.66	3.03
2.29	2.42
4.99	3.04
2.02	3.37
4.26	2.48
2.95	2.81
3.02	5.24
3.14	3.44
2.13	3.42
4.28	2.01
3.12	3.04
6.68	2.98
4.94	4.47
4.03	5.3
2.07	1.12
3.76	4.7
5.08	5.01
2.41	4.95
5.6	3.6
6.46	3.81
1.71	3.4
5.64	1.95
2.41	2.18
2.77	1.95
6.63	1.39
3.23	2.65
2.11	0.75
8.28	3.32
3.95	1.11
3.93	2.51
4.58	1.41
5.79	1.87
8.97	1.38
4.32
4.31
6.95
8.61
4.54
3.81
7.31
6.27
6.18

## Sheet: Figure1I
non-T2DM	T2DM
lipid necrotic core area (mm2)
6.15	1.97
5.06	6.36
2.6	1.9
0.95	3.79
5.44	15.79
1.45	5.04
0.95	4.92
2.09	7.12
3.55	5.36
7.63	3.42
3.12	5.29
4.39	13.01
5.61	1.09
0.53	2.97
7.9	1.67
6.98	1.34
6.65	9.54
1.63	3.92
3.16	3.94
2.35	13.95
1.99	3.06
2.34	2.49
5.28	1.69
2.78	2.71
7.26	6.86
6.52	9.8
3.11	1.63
5.03	1.39
9.01	3.73
3.04	4.62
2.18	4.62
7.29	4.49
6.64	2.04
3.69	2.22
3.83	2.37
5.14	7.37
2.55	1.59
3.99	1.62
2.93	4
3.7	2.85
1.56	1.76
3.17	6.3
1.85	2.39
7.73	2.6
9.41	1.68
7.14	2.8
1.67
3.15
2.28
4.46
3.11
2.43
3.35
3.38
2.37

## Sheet: Figure1K
Characteristics	OR (95% CI)	P value
Model 1
Type 2 Diabetes mellitus	3.077 (1.275-7.426)	0.012
Model 2
Type 2 Diabetes mellitus	3.178 (1.292-7.817)	0.012
Age	0.998 (0.987-1.010)	0.792
Female	2.158 (0.762-6.111)	0.147
Model 3
Type 2 Diabetes mellitus	3.226 (1.118-9.309)	0.03
Age	0.999 (0.989-1.010)	0.903
Female	2.791 (0.646-12.054)	0.169
BMI	1.083 (0.898-1.307)	0.404
LDL	0.601 (0.289-1.249)	0.173
Smoking	0.908 (0.290-2.846)	0.868
Hypertension	0.927 (0.317-2.710)	0.89
Serum creatinine	1.010 (0.983-1.037)	0.475

## Sheet: Figure2D
non-T2DM	overlap	T2DM
1	3948	2

[truncated: 55 more sheets: Figure2E, Figure2F, Figure2G, Figure2H, Figure2I, Figure3D, Figure3E, Figure3I, Figure3J, Figure3K, Figure3L, Figure3M, Sheet25, Figure3N, Figure4D, Figure4E, Figure4F, Figure4G, Figure4H, Figure4I …]
